# Supplementary material for: Dual-Engineering Tailored Co3O4 Hollow Microspheres Assembled by Nanosheets for Boosting Oxygen Evolution Reaction
Source: Molecules. 2025 May 16;30(10):2181. doi: 10.3390/molecules30102181 (PMC12113657; doi:10.3390/molecules30102181)
Supplement: Supplementary file 1 [file molecules-30-02181-s001.zip]

Archive with 1 entries (1 files):
- molecules-3629381-supplementary.pdf
